# Supplementary material for: Enumeration and Characterization of Circulating Tumor Cells in Patients with Hepatocellular Carcinoma Undergoing Transarterial Chemoembolization
Source: Int J Mol Sci. 2023 Jan 29;24(3):2558. doi: 10.3390/ijms24032558 (PMC9916725; doi:10.3390/ijms24032558)
Supplement: Supplementary file 1 [file ijms-24-02558-s001.zip]

Archive with 1 entries (1 files):
- ijms-2142431-supplementary.pdf
